# Supplementary material for: Validating an Automated Nucleic Acid Extraction Device for Omics in Space Using Whole Cell Microbial Reference Standards
Source: Front Microbiol. 2020 Aug 21;11:1909. doi: 10.3389/fmicb.2020.01909 (PMC7472602; doi:10.3389/fmicb.2020.01909)
Supplement: TABLE S1 — Table of read counts generated from Illumina HiSeq sequencing. The first nine organisms are the ones present in the WCMR. [file Table_1.xlsx]

## Sheet: Sheet1
Table S1: Table of read counts generated from Illumina HiSeq sequencing. The first nine organisms are the ones present in the WCMR
Detected species	Tx_Max_High_rep1	Tx_Max_High_rep2	Tx_Max_Hgh_rep3		Tx_Max_Low_rep1	Tx_Max_Low_rep2	Tx_Max_Low_rep3		Tx_µT_High_rep1	Tx_µT_High_rep2	Tx_µT_High_rep3		Tx_µT_Low_rep1	Tx_µT_Low_rep2	Tx_µT_Low_rep3		YNP_µT_High_rep1	YNP_µT_High_rep2	YNP_µT_High_rep3		YNP_µT_Med_rep1	YNP_µT_Med_rep2	YNP_µT_Med_rep3		YNP_µT_CTL_rep1	YNP_µT_CTL_rep2	YNP_µT_CTL_rep3		Tx_Max_CTL_rep1	Tx_Max_CTL_rep2	Tx_Max_CTL_rep3		Tx_µT_CTL_rep1	Tx_µT_CTL_rep2	Tx_µT_CTL_rep3		Sequencing NTC
Escherichia coli	288592	317753	326481		1027	421	561		281112	279525	273380		1955	1310	2171		318603	334962	361581		242269	250667	270935		62	58			221	813			69	574	110		33
Chromobacterium violaceum	222242	182297	167347		465	243	350		126575	127509	119165		1255	852	1162		149285	164426	173854		123261	160574	113173							334				260
Enterococcus faecalis	27762	34981	48527		641	274	391		79526	74161	75180		2458	1278	3034		99057	107369	122557		61701	53609	127570							197				111
Bacillus subtilis	26060	31835	38835						44318	43126	43181		426	301	496		59178	58916	66009		44056	36867	81776							121				60
Pseudomonas fluorescens	38503	37911	35184						27282	26703	26217		120				32041	33889	35996		23954	27818	23405											46
Micrococcus luteus	56593	38511	34463						26957	26382	24319		218	161	210		19898	21191	21476		14784	21192	10843											99
Staphylococcus epidermidis	17675	23449	24162						25813	22314	24302				178		22921	20992	21141		10689	6422	20576			123							33	66
Pseudoalteromonas sp. MQS005		2793	2873						2474	2399	2500						3227	3213	3503		2234		3492
Halobacillus sp.	2706	3298	3182						2775	2621	2618						3590	3754	4177		2341	1966	3132		36160	#DIV/0!	#DIV/0!
Clostridioides difficile	128448	123850	111807		62660	15393	25834		71006	63618	70060		11749	7399	40349		278717	309395	199495		149877	116364	910199		17682	11502	48022		31688	23179	14729		14350	13845	5839		1528
Ralstonia solanacearum	33671	30845	27132		9110	2318	4811		16591	14783	16257		2701	1748	5669		19764	22384	14944		9284	8027	70952		113	46	235		4809	1536	650		1252	1373	623
Shigella sonnei	19573	21167	21341						17953	17678	17126		158	107	156		19786	21001	22976		14926	16962	16361											35
Pseudomonas aeruginosa					46878	18341	27689						184	122	203										54				38358	15802	17640
Campylobacter jejuni	10327	9922	8880		985	208	442		5770	5080	5496		1179	816	638												121		504				182	172	302
Clostridium sp. C105KSO15	9081	8899	7941		1152	239	516		4791	4144	4518		544	364	765								3304				150		581				174	165	42
Massilia timonae					12425	4768	7765																						10747	4172	5169
Stenotrophomonas maltophilia					3991	1779	2594						14992	9634	11891
Salmonella enterica	2579	2751	2776						2422	2368	2295						2703	2829	2998		2027	2105
Campylobacter coli	3895	3813	3413		863	253	767		2028		1940				566										1296	800	3769		897				277	213	100		229
Streptococcus pneumoniae	4236	3165	2885						2454	2297	2081														81	79
Staphylococcus aureus		2663	2760						2678	2387	2550												2812		232	130	231							33			37
Leuconostoc mesenteroides																	2678	3200					10274
Cutibacterium acnes					1839		400						206	113	1801										1037	973	397		127	1130	164		883	1772	832		34
Clostridium sp. C105KSO13					2928	293	1239								1817								2993		155		308		1438				124	141	61
Shigella flexneri									1918	1941	1878								2525		1676
Pseudomonas antarctica	2917	2570	2295																			1973
Massilia sp. LC238					2279	951	1489																						2144	872	1068
Massilia oculi					2023	765	1285																						1767	741	836
Streptomyces specialis																							6895							133	89
Lactobacillus casei					1314	318	736								816														742				214	224	79
Homo sapiens					738		133								577										1005	630	127		338				155	95	41		34
Clostridium sp. C105KSO14													120	80											707	500	1395										108
Plasmodium ovale					392										213										450	282			151				75	48	27		18
Massilia alkalitolerans					423	168	243																						380	177	196
Pseudomonas sp. HMSC05H02					340	164	231																						300	136	124
Leifsonia sp. Leaf336					243	83	136																						270	106	88
Malassezia globosa																									60	68							90	41	447
Picea glauca																														524
Stenotrophomonas sp. SKA14													201	124	155
Cellvibrio mixtus																									105	93							34	51	52		68
Lawsonella clevelandensis																									191	99							56		35
Pinus koraiensis																														368
Lactococcus lactis																																	68	108	167
Enterococcus faecium																									85	55	139
Helicobacter felis													146	128
Mycobacterium tuberculosis																									150	112
Xanthomonas citri													157	90
Cajanus cajan																											194
Macaca fascicularis																									123	66
Cedrus deodara																														189
Pan troglodytes																									115	69
Lautropia mirabilis																									69					109
Rothia mucilaginosa																										171
Streptomyces lydicus																									60		92										14
Massilia sp. BSC265																													141
Lupinus angustifolius																											116
Calothrix sp. HK-06																									115
Streptococcus halitosis																									70	41
Mycolicibacterium peregrinum																																					110
Malassezia sympodialis																														78					22
Calothrix sp. PCC 7103																									97
Candidatus Saccharibacteria bacterium 32-50-13																																					81
Gemella haemolysans																										79
Streptomyces sp. NRRL S-146																														76
Gemella sanguinis																										72
Periconia macrospinosa																										63
Xanthomonas campestris																									62
Nomascus leucogenys																									56
Exophiala xenobiotica																																	38				15
Cloacibacterium normanense																										51
Microbacterium sp. H83																																					46
Mycolicibacterium fortuitum																																					45
Gordonia terrae																																					38
Hymenobacter sp. PAMC 26554																																		36
Solirubrobacter soli																																			19		14
Aeromicrobium choanae																																					28
Finegoldia magna																																			16		12
Xanthomonadaceae bacterium NML91-0213																																					26
Mycobacteroides abscessus																																					25
Algoriphagus terrigena																																					22
Malassezia pachydermatis																																			21
[Propionibacterium] humerusii																																			19
Aquamicrobium sp. LC103																																					14
Luteimonas sp. JM171																																					12
